# Supplementary material for: MaPac2, a Transcriptional Regulator, Is Involved in Conidiation, Stress Tolerances and Pathogenicity in Metarhizium acridum
Source: J Fungi (Basel). 2025 Jan 28;11(2):100. doi: 10.3390/jof11020100 (PMC11855946; doi:10.3390/jof11020100)
Supplement: Supplementary file 1 [file jof-11-00100-s001.zip]

Archive with 1 entries (1 files):
- Supporting materials20241220.docx
